# Supplementary material for: A multilayer network analysis of cardiovascular–depression comorbidity reveals symptom-specific molecular biomarkers
Source: Psychol Med. 2025 Oct 24;55:e316. doi: 10.1017/S0033291725102109 (PMC12558624; doi:10.1017/S0033291725102109)
Supplement: Li et al. supplementary material [file S0033291725102109sup001.zip]

Archive with 4 entries (4 files):
- S0033291725102109sup003.xlsx
- S0033291725102109sup004.xlsx
- S0033291725102109sup001.docx
- S0033291725102109sup002.xlsx
