# Supplementary material for: A multilayer network analysis of cardiovascular–depression comorbidity reveals symptom-specific molecular biomarkers
Source: Psychol Med. 2025 Oct 24;55:e316. doi: 10.1017/S0033291725102109 (PMC12558624; doi:10.1017/S0033291725102109)
Supplement: Li et al. supplementary material [file S0033291725102109sup001.zip › S0033291725102109sup003.xlsx]

## Sheet: Sheet1
	Depressive Symptoms in the YFS (BDI-II)	Depressive Symptoms in the UK Biobank (PHQ-9 and GAD-7)	Corresponding BDI-II items
1	Sadness	Recent lack of interest or pleasure in doing things	Loss of pleasure; Loss of interest; Loss of interest in sex; Indecisiveness
2	Pessimism	Recent feelings of depression	Sadness; Pessimism; Self-dislike; Self-criticalness; Agitation; Crying
3	Past failure	Trouble falling or staying asleep, or sleeping too much	Changes in sleep pattern
4	Loss of pleasure	Recent feelings of tiredness or low energy	Tiredness or fatigue; Loss of energy
5	Guilty feelings	Recent poor appetite or overeating	Changes in appetite; Worthlessness
6	Punishment feelings	Recent feelings of inadequacy	Past failure; Punishment feelings; Worthlessness
7	Self-dislike	Recent trouble concentrating on things	Concentration difficulty
8	Self-criticalness	Recent changes in speed/amount of moving or speaking	Irritability
9	Suicidal thought or wishes	Recent thoughts of suicide or self-harm	Suicidal thought or wishes
10	Crying	Recent feelings or nervousness or anxiety
11	Agitation	Recent inability to stop or control worrying
12	Loss of interest	Recent worrying too much about different things
13	Indecisiveness	Recent trouble relaxing
14	Worthlessness	Recent restlessness
15	Loss of energy	Recent easy annoyance or irritability	Irritability
16	Changes in sleep pattern	Recent feelings of foreboding	Pessimism
17	Irritability
18	Changes in appetite
19	Concentration difficulty
20	Tiredness or fatigue
21	Loss of interest in sex
