# Supplementary material for: A multilayer network analysis of cardiovascular–depression comorbidity reveals symptom-specific molecular biomarkers
Source: Psychol Med. 2025 Oct 24;55:e316. doi: 10.1017/S0033291725102109 (PMC12558624; doi:10.1017/S0033291725102109)
Supplement: Li et al. supplementary material [file S0033291725102109sup001.zip › S0033291725102109sup004.xlsx]

## Sheet: Sheet1
Omics	MICE: Linear/Logistic	MICE: Random Forest	Without Imputation
Metabolites	Creatinine	Creatinine	Creatinine
	Valine	Valine	Valine
	Triglycerides in small LDL	Triglycerides in small LDL	Phospholipids in very large HDL
	Total cholesterol to total lipids ratio in very large VLDL	Ratio of apolipoprotein B to apolipoprotein A-I	Triglycerides in small LDL
	Ratio of apolipoprotein B to apolipoprotein A-I	Phospholipids in very large HDL	Phospholipids to total lipds ratio in chylomicrons and extremely large VLDL
	Phospholipids in very large HDL	Free cholesterol in large HDL	Ratio of apolipoprotein B to apolipoprotein A-I
	Free cholesterol in large HDL	Phospholipids to total lipds ratio in very large HDL	Phospholipids in small VLDL
	Phospholipids in small VLDL	Phospholipids in small VLDL	Free cholesterol to total lipids ratio in large LDL
	Free cholesterol to total lipids ratio in large LDL	Free cholesterol to total lipids ratio in large LDL	Free cholesterol in large HDL
	Triglycerides in very small VLDL	Triglycerides in very small VLDL	Triglycerides in very small VLDL
Lipids	Sphingomyelins 40:0	Sphingomyelins 40:0	Phosphatidylethanolamines 32:1
	Phosphatidylcholines 36:4b +2	Phosphatidylcholines 38:4b	Sphingomyelins 32:2
	Phosphatidylcholines 38:4b	Triacylglycerols 16:0/18:0/18:1 +1	Sphingomyelins 40:0
	Triacylglycerols 16:0/18:0/18:1 +1	Diacylglycerols 18:0/18:1	Phosphatidylcholines 38:4b
	Diacylglycerols 18:0/18:1	Triacylglycerols 18:0/18:1/18:1 +1	Sphingomyelins 32:1
	Triacylglycerols 18:0/18:1/18:1 +1	Phosphatidylglycerols 36:1	Phosphatidylinositols 34:1
	Phosphatidylglycerols 36:1	Diacylglycerols 18:1/20:4	Diacylglycerols 18:1/20:4
	Diacylglycerols 18:1/20:4	Phosphatidylcholines 36:4b +2	Triacylglycerols 16:0/18:0/18:1 +1
	Diacylglycerols 16:0/20:4	Diacylglycerols 16:0/20:4	Diacylglycerols 18:0/18:1
	Sphingomyelins 32:2	Phosphatidylethanolamines 32:1	Phosphatidylglycerols 36:1
