# Supplementary material for: A multilayer network analysis of cardiovascular–depression comorbidity reveals symptom-specific molecular biomarkers
Source: Psychol Med. 2025 Oct 24;55:e316. doi: 10.1017/S0033291725102109 (PMC12558624; doi:10.1017/S0033291725102109)
Supplement: Li et al. supplementary material [file S0033291725102109sup001.zip › S0033291725102109sup002.xlsx]

## Sheet: Sheet1
	TOP 20					Well-documented	Potentially novel
	Top Metabolites in the UKB	Ranking UKB	Top Metabolites in the YFS	Top Metabolites in the YFS	Ranking YFS
0	Cholesteryl_Esters_in_Very_Large_HDL	1	Crea07	Creatinine	1	✓
1	Cholesterol_in_Very_Large_HDL	1	XLHDLPL07	Phospholipids in very large HDL	2		✓
2	Phospholipids_in_Very_Large_HDL	1	XLHDLP07	Concentration of very large HDL particles	2		✓
3	Concentration_of_Very_Large_HDL_Particles	1	HDLD07	Mean diameter for HDL particles	2	✓
4	Total_Lipids_in_Very_Large_HDL	1	XLHDLL07	Total lipids in very large HDL	2		✓
5	Free_Cholesterol_in_Very_Large_HDL	2	SLDLTG07	Triglycerides in small LDL	3	✓
6	Cholesterol_in_Large_HDL	3	LDLTG07	Triglycerides in LDL	3	✓
7	Concentration_of_Large_HDL_Particles	3	Val07	Valine	4	✓
8	Free_Cholesterol_in_Large_HDL	3	ApoBApoA107	Ratio of apolipoprotein B to apolipoprotein A-I	5	✓
9	Phospholipids_in_Large_HDL	3	SVLDLPL07	Phospholipids in small VLDL	6
10	Cholesteryl_Esters_in_Large_HDL	3	SVLDLFC07	Free cholesterol in small VLDL	6
11	Total_Lipids_in_Large_HDL	3	SVLDLL07	Total lipids in small VLDL	6
12	Free_Cholesterol_in_IDL	4	SVLDLP07	Concentration of small VLDL particles	6
13	Cholesterol_in_IDL	4 and 12	LHDLFC07	Free cholesterol in large HDL	7		✓
14	Total_Lipids_in_IDL	4, 9 and 12	LHDLPL07	Phospholipids in large HDL	7
15	Creatinine	5	LHDLCE07	Cholesterol esters in large HDL	7
16	HDL_Cholesterol	6	LHDLP07	Concentration of large HDL particles	7
17	Free_Cholesterol_in_HDL	6	LHDLL07	Total lipids in large HDL	7
18	Cholesteryl_Esters_in_HDL	6	LHDLC07	Total cholesterol in large HDL	7		✓
19	Degree_of_Unsaturation	7	XSVLDLTG07	Triglycerides in very small VLDL	8		✓
20	Glycoprotein_Acetyls	8	LVLDLFCPCT07	Free cholesterol to total lipids ratio in large VLDL	9		✓
21	Phospholipids_in_IDL	9	Leu07	Leucine	10	✓
22	Triglycerides_in_Small_HDL	10	LHDLCPCT07	Total cholesterol to total lipids ratio in large HDL	11	✓
23	Glycine	11	LLDLFCPCT07	Free cholesterol to total lipids ratio in large LDL	12		✓
24	Cholesteryl_Esters_in_IDL	12	LHDLFCPCT07	Free cholesterol to total lipids ratio in large HDL	13		✓
25	Valine	13	Glc07	Glucose	14	✓
26	Free_Cholesterol_in_Small_LDL	14	XLHDLTGPCT07	Triglycerides to total lipids ratio in very large HDL	15		✓
27	Free_Cholesterol_in_Medium_LDL	14	TotFA07	Total fatty acids	16	✓
28	Leucine	15	SFA07	Saturated fatty acids	16	✓
29	Omega-3_Fatty_Acids	16	XLHDLFCPCT07	Free cholesterol to total lipids ratio in very large HDL	17		✓
30	Total_Esterified_Cholesterol	17	XLVLDLCEPCT07	Cholesterol esters to total lipids ratio in very large VLDL	18		✓
31	Total_Cholesterol	17	XLVLDLPLPCT07	Phospholipids to total lipds ratio in very large VLDL	19		✓
32	Average_Diameter_for_VLDL_Particles	18	IDLTG07	Triglycerides in IDL	20		✓
33	Total_Concentration_of_Lipoprotein_Particles	19	LLDLTG07	Triglycerides in large LDL	20		✓
34	Concentration_of_HDL_Particles	19
35	Total_Concentration_of_Branched-Chain_Amino_Acids_(Leucine_+_Isoleucine_+_Valine)	20
Note: metabolites in red represent the overlaps, and those in bold are the metabolites listed in Figure 3.
